# Supplementary material for: BNIP3 Downregulation Ameliorates Muscle Atrophy in Cancer Cachexia
Source: Cancers (Basel). 2024 Dec 11;16(24):4133. doi: 10.3390/cancers16244133 (PMC11674865; doi:10.3390/cancers16244133)
Supplement: Supplementary file 1 [file cancers-16-04133-s001.zip]

Archive with 1 entries (1 files):
- cancers-3331590-supplementary.pdf
